# Supplementary material for: Heterologous Expression of Xylanase Enzymes in Lipogenic Yeast Yarrowia lipolytica
Source: PLoS One. 2014 Dec 2;9(12):e111443. doi: 10.1371/journal.pone.0111443 (PMC4251831; doi:10.1371/journal.pone.0111443)
Supplement: Table S1 — LC-MS characterization for expressed XlnD proteins from Yl[AnXlnD]. (XLS) [file pone.0111443.s001.xls]

## Sheet: Protein
WEIH_HW133A_101413
Hits	Protein Mass	No. of Peptide	Sequence Header	Link	Relative Abundance	Score
1	99527.8	13	>gi|50554163|ref|XP_504490.1| YALI0E27962p [Yarrowia lipolytica] gi|49650359|emb|CAG80093.1| YALI0E27962p [Yarrowia lipolytica CLIB122]	50554163	0.506747	237
2	99539.8	3	>gi|50547471|ref|XP_501205.1| YALI0B22066p [Yarrowia lipolytica] gi|49647071|emb|CAG83458.1| YALI0B22066p [Yarrowia lipolytica CLIB122]	50547471	0.167434	54
3	87556.3	3	>gi|145230215|ref|XP_001389416.1| exo-1,4-beta-xylosidase xlnD [Aspergillus niger CBS 513.88] gi|74626559|sp|O00089.2|XYND_ASPNG RecName: Full=Exo-1,4-beta-xylosidase xlnD; AltName: Full=1,4-beta-D-xylan xylohydrolase xlnD; AltName: Full=Beta-xylosid	145230215	0.259821	51
4	59205.6	3	>gi|50549993|ref|XP_502469.1| YALI0D06039p [Yarrowia lipolytica] gi|49648337|emb|CAG80657.1| YALI0D06039p [Yarrowia lipolytica CLIB122]	50549993	0.0659987	41
WEIH_HW133B_101413
Hits	Protein Mass	No. of Peptide	Sequence Header	Link	Relative Abundance	Score
1	99539.8	1	>gi|50547471|ref|XP_501205.1| YALI0B22066p [Yarrowia lipolytica] gi|49647071|emb|CAG83458.1| YALI0B22066p [Yarrowia lipolytica CLIB122]	50547471	0.777482	19
2	87556.3	1	>gi|145230215|ref|XP_001389416.1| exo-1,4-beta-xylosidase xlnD [Aspergillus niger CBS 513.88] gi|74626559|sp|O00089.2|XYND_ASPNG RecName: Full=Exo-1,4-beta-xylosidase xlnD; AltName: Full=1,4-beta-D-xylan xylohydrolase xlnD; AltName: Full=Beta-xylosid	145230215	0.222518	15
WEIH_HW133C_101413
Hits	Protein Mass	No. of Peptide	Sequence Header	Link	Relative Abundance	Score
1	87556.3	10	>gi|145230215|ref|XP_001389416.1| exo-1,4-beta-xylosidase xlnD [Aspergillus niger CBS 513.88] gi|74626559|sp|O00089.2|XYND_ASPNG RecName: Full=Exo-1,4-beta-xylosidase xlnD; AltName: Full=1,4-beta-D-xylan xylohydrolase xlnD; AltName: Full=Beta-xylosid	145230215	0.713567	149
2	99539.8	5	>gi|50547471|ref|XP_501205.1| YALI0B22066p [Yarrowia lipolytica] gi|49647071|emb|CAG83458.1| YALI0B22066p [Yarrowia lipolytica CLIB122]	50547471	0.253078	88
3	112538	3	>gi|50552662|ref|XP_503741.1| YALI0E09603p [Yarrowia lipolytica] gi|49649610|emb|CAG79332.1| YALI0E09603p [Yarrowia lipolytica CLIB122]	50552662	0.0333544	42
WEIH_HW133D_101413
Hits	Protein Mass	No. of Peptide	Sequence Header	Link	Relative Abundance	Score
1	87556.3	13	>gi|145230215|ref|XP_001389416.1| exo-1,4-beta-xylosidase xlnD [Aspergillus niger CBS 513.88] gi|74626559|sp|O00089.2|XYND_ASPNG RecName: Full=Exo-1,4-beta-xylosidase xlnD; AltName: Full=1,4-beta-D-xylan xylohydrolase xlnD; AltName: Full=Beta-xylosid	145230215	0.651428	185
2	99539.8	11	>gi|50547471|ref|XP_501205.1| YALI0B22066p [Yarrowia lipolytica] gi|49647071|emb|CAG83458.1| YALI0B22066p [Yarrowia lipolytica CLIB122]	50547471	0.273923	186
3	44760.6	4	>gi|50550121|ref|XP_502533.1| YALI0D07480p [Yarrowia lipolytica] gi|49648401|emb|CAG80721.1| YALI0D07480p [Yarrowia lipolytica CLIB122]	50550121	0.0607069	50
4	131113	3	>gi|50549479|ref|XP_502210.1| YALI0C24101p [Yarrowia lipolytica] gi|47506225|gb|AAN46741.1| pyruvate carboxylase [Yarrowia lipolytica] gi|49648077|emb|CAG82532.1| YALI0C24101p [Yarrowia lipolytica CLIB122]	50549479	0.00684103	43
5	82841	2	>gi|50550399|ref|XP_502672.1| YALI0D10835p [Yarrowia lipolytica] gi|49648540|emb|CAG80860.1| YALI0D10835p [Yarrowia lipolytica CLIB122]	50550399	0.00710079	42

## Sheet: Peptide
WEIH_HW133A_101413
Scan No.	Peptide Mass	Peptide Sequence	Sequence Header
3264	1195.57	STSTTIDQSTR	>gi|50554163|ref|XP_504490.1| YALI0E27962p [Yarrowia lipolytica] gi|49650359|emb|CAG80093.1| YALI0E27962p [Yarrowia lipolytica CLIB122]
3596	1400.69	DVVGADQVAETAAR
3600	1400.69	DVVGADQVAETAAR
3602	1069.61	LIQNEVLNK
3788	2010.99	LPSQSPPPDELSQSPAFSK
3982	1455.65	TADGADEFEFLNK
3986	1455.65	TADGADEFEFLNK
4040	1551.82	KPYSVVLFDEVEK
4098	1513.85	ILDSALVSAAQLASR
4356	2104.09	SGLANPNAPASFLFLGLSGSGK
4374	2361.26	LIGAAPGYVGYEEGGILTEALIR
4400	2080.12	KLPDSAVDLVDEAAAAVAVAR
4404	2080.12	KLPDSAVDLVDEAAAAVAVAR
4000	2038.98	TVEEDHPIPEQILNDYK	>gi|50547471|ref|XP_501205.1| YALI0B22066p [Yarrowia lipolytica] gi|49647071|emb|CAG83458.1| YALI0B22066p [Yarrowia lipolytica CLIB122]
4124	1721.91	DVEIEAPEVVPGDILK
4612	1984.12	SAADIVFLAPGLSAIIDALK
4118	1641.81	YGLDVYAPNINTFR	>gi|145230215|ref|XP_001389416.1| exo-1,4-beta-xylosidase xlnD [Aspergillus niger CBS 513.88] gi|74626559|sp|O00089.2|XYND_ASPNG RecName: Full=Exo-1,4-beta-xylosidase xlnD; AltName: Full=1,4-beta-D-xylan xylohydrolase xlnD; AltName: Full=Beta-xylosid
4128	1710.89	ESIAWPGNQLDLIQK
4566	2632.41	AASLISLFTLDELIANTGNTGLGVSR
3570	1407.65	SIPVGYATNDDEK	>gi|50549993|ref|XP_502469.1| YALI0D06039p [Yarrowia lipolytica] gi|49648337|emb|CAG80657.1| YALI0D06039p [Yarrowia lipolytica CLIB122]
3574	1407.65	SIPVGYATNDDEK
3952	1478.68	NSPSWDVDLYQR
WEIH_HW133B_101413
Scan No.	Peptide Mass	Peptide Sequence	Sequence Header
6479	1984.12	SAADIVFLAPGLSAIIDALK	>gi|50547471|ref|XP_501205.1| YALI0B22066p [Yarrowia lipolytica] gi|49647071|emb|CAG83458.1| YALI0B22066p [Yarrowia lipolytica CLIB122]
6439	2632.41	AASLISLFTLDELIANTGNTGLGVSR	>gi|145230215|ref|XP_001389416.1| exo-1,4-beta-xylosidase xlnD [Aspergillus niger CBS 513.88] gi|74626559|sp|O00089.2|XYND_ASPNG RecName: Full=Exo-1,4-beta-xylosidase xlnD; AltName: Full=1,4-beta-D-xylan xylohydrolase xlnD; AltName: Full=Beta-xylosid
WEIH_HW133C_101413
Scan No.	Peptide Mass	Peptide Sequence	Sequence Header
3033	984.45	AAFEEAGYK	>gi|145230215|ref|XP_001389416.1| exo-1,4-beta-xylosidase xlnD [Aspergillus niger CBS 513.88] gi|74626559|sp|O00089.2|XYND_ASPNG RecName: Full=Exo-1,4-beta-xylosidase xlnD; AltName: Full=1,4-beta-D-xylan xylohydrolase xlnD; AltName: Full=Beta-xylosid
3113	1043.52	DDIEQGVIR
3205	1227.65	NSNNVLPLTEK
3287	1059.57	VPVEVGSFAR
3495	1457.8	ELRVPVEVGSFAR
3629	1641.81	YGLDVYAPNINTFR
3639	1710.89	ESIAWPGNQLDLIQK
3733	1636.93	TLIHQIASIISTQGR
4047	2519.23	VNEDGDWVVFPGTFELALNLER
4071	2632.41	AASLISLFTLDELIANTGNTGLGVSR
2955	1546.76	KADTGIAVEGASDSAR	>gi|50547471|ref|XP_501205.1| YALI0B22066p [Yarrowia lipolytica] gi|49647071|emb|CAG83458.1| YALI0B22066p [Yarrowia lipolytica CLIB122]
3393	1434.71	QLGLGTNIYDADR
3463	1399.71	VVEFHPFDPVSK
3511	2038.98	TVEEDHPIPEQILNDYK
4109	1984.12	SAADIVFLAPGLSAIIDALK
2863	802.41	NTYHLR	>gi|50552662|ref|XP_503741.1| YALI0E09603p [Yarrowia lipolytica] gi|49649610|emb|CAG79332.1| YALI0E09603p [Yarrowia lipolytica CLIB122]
3585	1502.76	GFIPENLIENETK
3601	1517.82	AIYSEIVNQVVQR
WEIH_HW133D_101413
Scan No.	Peptide Mass	Peptide Sequence	Sequence Header
2822	984.45	AAFEEAGYK	>gi|145230215|ref|XP_001389416.1| exo-1,4-beta-xylosidase xlnD [Aspergillus niger CBS 513.88] gi|74626559|sp|O00089.2|XYND_ASPNG RecName: Full=Exo-1,4-beta-xylosidase xlnD; AltName: Full=1,4-beta-D-xylan xylohydrolase xlnD; AltName: Full=Beta-xylosid
2906	1043.52	DDIEQGVIR
2908	1043.52	DDIEQGVIR
2910	1043.52	DDIEQGVIR
3092	1059.57	VPVEVGSFAR
3296	1058.57	KWLVGWDR
3308	1457.8	ELRVPVEVGSFAR
3446	1641.81	YGLDVYAPNINTFR
3454	1710.89	ESIAWPGNQLDLIQK
3562	1636.93	TLIHQIASIISTQGR
3810	2024.05	LGLPAYQVWSEALHGLDR
3868	2519.23	VNEDGDWVVFPGTFELALNLER
3894	2632.41	AASLISLFTLDELIANTGNTGLGVSR
2746	1546.76	KADTGIAVEGASDSAR	>gi|50547471|ref|XP_501205.1| YALI0B22066p [Yarrowia lipolytica] gi|49647071|emb|CAG83458.1| YALI0B22066p [Yarrowia lipolytica CLIB122]
2792	1418.66	ADTGIAVEGASDSAR
2858	1211.65	VVAVVESPAGER
3018	1269.66	LEEGTIIPADGR
3276	1399.71	VVEFHPFDPVSK
3280	1399.71	VVEFHPFDPVSK
3284	997.63	TLALGAVVVR
3324	2038.98	TVEEDHPIPEQILNDYK
3388	1260.68	YNVVEILQQR
3458	1721.91	DVEIEAPEVVPGDILK
3940	1984.12	SAADIVFLAPGLSAIIDALK
2476	1018.49	VQSQSDLDK	>gi|50550121|ref|XP_502533.1| YALI0D07480p [Yarrowia lipolytica] gi|49648401|emb|CAG80721.1| YALI0D07480p [Yarrowia lipolytica CLIB122]
2736	789.44	KVDGFPK
2740	789.44	KVDGFPK
3898	2625.44	DLDLQVLNGLSTLSFPALQAVGNLK
3140	2160.11	NNVPVVPGTDGPVEDPKDALK	>gi|50549479|ref|XP_502210.1| YALI0C24101p [Yarrowia lipolytica] gi|47506225|gb|AAN46741.1| pyruvate carboxylase [Yarrowia lipolytica] gi|49648077|emb|CAG82532.1| YALI0C24101p [Yarrowia lipolytica CLIB122]
3192	1140.65	LSTGLDPALVR
3252	1414.74	NILVEQGPEAFAK
3648	2065.05	LVDSGLTDVAAYSVWLNSR	>gi|50550399|ref|XP_502672.1| YALI0D10835p [Yarrowia lipolytica] gi|49648540|emb|CAG80860.1| YALI0D10835p [Yarrowia lipolytica CLIB122]
3654	2065.05	LVDSGLTDVAAYSVWLNSR
